# Supplementary material for: Cultural differences in social support seeking: The mediating role of empathic concern
Source: PLoS One. 2021 Dec 30;16(12):e0262001. doi: 10.1371/journal.pone.0262001 (PMC8718000; doi:10.1371/journal.pone.0262001)
Supplement: S1 Data — (XLSX) [file pone.0262001.s005.xlsx]

## Sheet: 已恢复_工作表1
ID	School	culture	gender	age	emo_1	inst_1	emo_2	inst_2	EC_1	EC_2	EC_3	EC_4	EC_5	EC_6	EC_7	EC_2R	EC_4R	EC_5R	EC	Support	filter_$
157	2	0	0	18	4	5	4	5	3	2	3	#NULL!	#NULL!	#NULL!	#NULL!	4	#NULL!	#NULL!	3.33333	4.5	0
203	2	0	1	19	2	2	3	3	4	3	5	#NULL!	#NULL!	#NULL!	#NULL!	3	#NULL!	#NULL!	4	2.5	0
31	2	0	0	21	4	3	#NULL!	#NULL!	2	3	3	3	3	4	3	3	3	3	3	3.5	0
126	2	0	0	19	4	4	#NULL!	#NULL!	5	1	5	3	5	3	5	5	3	1	3.85714	4	0
128	2	0	0	22	2	3	#NULL!	#NULL!	2	4	2	4	2	4	2	2	2	4	2.57143	2.5	0
186	2	0	1	18	4	4	#NULL!	#NULL!	4	4	4	2	2	4	4	2	4	4	3.71429	4	0
1	1	1	0	#NULL!	5	5	4	5	3	2	4	5	2	3	5	4	1	4	3.42857	4.75	0
195	1	1	#NULL!	#NULL!	3	2	4	1	5	4	4	1	2	4	5	2	5	4	4.14286	2.5	0
224	1	1	1	#NULL!	5	5	5	5	3	4	5	1	3	1	4	2	5	3	3.28571	5	0
237	1	1	#NULL!	#NULL!	3	2	2	3	4	3	4	2	2	3	2	3	4	4	3.42857	2.5	0
253	1	1	1	#NULL!	5	5	5	5	5	1	5	1	1	5	5	5	5	5	5	5	0
359	1	1	0	#NULL!	1	2	2	2	3	3	2	3	2	4	3	3	3	4	3.14286	1.75	0
32	1	1	0	21	4	4	4	5	5	4	5	3	2	4	#NULL!	2	3	4	3.83333	4.25	0
141	1	1	1	21	5	5	5	5	5	1	5	1	4	5	#NULL!	5	5	2	4.5	5	0
284	1	1	1	19	4	5	4	4	5	#NULL!	5	1	1	5	5	#NULL!	5	5	5	4.25	0
320	1	1	0	19	#NULL!	2	3	3	2	4	4	5	2	3	3	2	1	4	2.71429	2.66667	0
235	1	1	1	18	5	5	4	5	4	4	5	2	1	0	5	2	4	5	3.57143	4.75	0
1	2	0	1	22	2	2	3	3	3	3	3	2	3	4	4	3	4	3	3.42857	2.5	1
2	2	0	0	20	4	4	4	4	2	2	4	2	2	4	3	4	4	4	3.57143	4	1
3	2	0	0	19	5	5	5	5	2	1	4	2	1	4	3	5	4	5	3.85714	5	1
4	2	0	0	19	4	5	4	4	2	4	4	2	2	2	4	2	4	4	3.14286	4.25	1
5	2	0	0	20	2	4	2	3	3	2	3	2	2	3	3	4	4	4	3.42857	2.75	1
6	2	0	0	20	2	2	3	2	3	2	4	1	1	2	4	4	5	5	3.85714	2.25	1
7	2	0	1	22	4	4	4	4	2	3	2	3	2	1	3	3	3	4	2.57143	4	1
8	2	0	1	22	2	2	1	1	1	4	5	2	4	5	4	2	4	2	3.28571	1.5	1
9	2	0	0	19	3	3	3	3	2	2	3	2	2	4	3	4	4	4	3.42857	3	1
10	2	0	0	21	2	3	2	3	2	3	4	2	2	4	4	3	4	4	3.57143	2.5	1
11	2	0	1	19	3	3	2	3	3	1	4	1	1	4	4	5	5	5	4.28571	2.75	1
12	2	0	0	20	3	3	4	3	5	1	5	1	1	4	5	5	5	5	4.85714	3.25	1
13	2	0	0	19	2	2	3	2	3	4	4	3	4	4	4	2	3	2	3.14286	2.25	1
14	2	0	0	19	2	2	2	2	3	4	4	3	3	3	4	2	3	3	3.14286	2	1
15	2	0	1	21	3	2	3	2	3	4	3	2	3	4	3	2	4	3	3.14286	2.5	1
16	2	0	1	21	2	2	2	2	1	4	2	3	2	5	4	2	3	4	3	2	1
17	2	0	1	19	2	4	1	4	3	4	3	2	4	4	2	2	4	2	2.85714	2.75	1
18	2	0	0	19	4	4	4	4	3	3	2	3	4	4	1	3	3	2	2.57143	4	1
19	2	0	0	20	2	2	1	1	2	4	1	4	4	2	4	2	2	2	2.14286	1.5	1
20	2	0	0	20	2	2	1	2	4	4	4	2	2	2	4	2	4	4	3.42857	1.75	1
21	2	0	1	19	4	4	3	3	1	5	2	5	5	5	2	1	1	1	1.85714	3.5	1
22	2	0	0	20	4	4	1	4	2	4	3	4	4	4	2	2	2	2	2.42857	3.25	1
23	2	0	1	19	2	2	1	1	5	4	5	1	1	5	5	2	5	5	4.57143	1.5	1
24	2	0	0	19	2	2	1	1	3	4	3	2	4	2	4	2	4	2	2.85714	1.5	1
25	2	0	1	20	5	4	5	3	2	4	2	2	4	4	2	2	4	2	2.57143	4.25	1
26	2	0	0	21	4	4	4	4	4	2	4	2	2	4	4	4	4	4	4	4	1
27	2	0	0	19	2	3	2	2	3	3	3	2	2	4	4	3	4	4	3.57143	2.25	1
28	2	0	1	19	4	4	4	4	1	4	4	3	4	2	4	2	3	2	2.57143	4	1
29	2	0	1	21	4	4	4	4	4	2	4	2	2	3	4	4	4	4	3.85714	4	1
30	2	0	1	20	4	4	4	4	3	4	3	2	2	5	4	2	4	4	3.57143	4	1
32	2	0	1	19	5	4	5	5	2	3	2	3	4	3	4	3	3	2	2.71429	4.75	1
33	2	0	0	21	1	1	2	1	2	4	5	4	4	4	2	2	2	2	2.71429	1.25	1
34	2	0	1	19	1	3	3	3	1	4	2	5	4	1	1	2	1	2	1.42857	2.5	1
35	2	0	0	20	3	4	3	4	4	2	5	2	2	3	5	4	4	4	4.14286	3.5	1
36	2	0	1	20	5	5	5	5	2	5	2	4	5	4	2	1	2	1	2	5	1
37	2	0	1	18	4	3	2	4	3	3	3	2	2	4	4	3	4	4	3.57143	3.25	1
38	2	0	0	19	5	5	5	5	5	1	5	1	1	5	5	5	5	5	5	5	1
39	2	0	1	20	3	4	2	4	3	2	4	1	1	3	3	4	5	5	3.85714	3.25	1
40	2	0	0	19	5	5	5	5	3	1	3	1	2	4	4	5	5	4	4	5	1
41	2	0	0	20	3	1	1	1	1	1	5	3	1	5	5	5	3	5	4.14286	1.5	1
42	2	0	0	20	2	3	2	3	4	2	4	2	1	2	4	4	4	5	3.85714	2.5	1
43	2	0	0	21	2	3	2	3	2	2	2	4	4	2	4	4	2	2	2.57143	2.5	1
44	2	0	0	20	4	4	4	4	4	2	4	2	2	4	4	4	4	4	4	4	1
45	2	0	0	20	5	4	5	4	4	2	3	2	2	4	4	4	4	4	3.85714	4.5	1
46	2	0	1	19	3	3	3	3	2	4	5	4	4	5	2	2	2	2	2.85714	3	1
47	2	0	0	19	1	5	4	4	5	2	5	1	1	5	5	4	5	5	4.85714	3.5	1
48	2	0	0	19	3	3	3	3	3	4	3	2	4	4	3	2	4	2	3	3	1
49	2	0	1	20	4	4	3	4	2	2	5	1	1	4	4	4	5	5	4.14286	3.75	1
50	2	0	0	19	4	4	4	4	2	4	3	5	2	5	1	2	1	4	2.57143	4	1
51	2	0	1	20	4	4	4	4	3	3	4	2	3	4	4	3	4	3	3.57143	4	1
52	2	0	1	18	2	2	2	3	3	2	4	2	2	3	4	4	4	4	3.71429	2.25	1
53	2	0	1	20	2	2	1	2	4	2	4	2	2	4	4	4	4	4	4	1.75	1
54	2	0	1	20	3	4	4	3	3	4	4	2	4	3	4	2	4	2	3.14286	3.5	1
55	2	0	1	20	4	5	4	4	2	4	4	2	4	4	2	2	4	2	2.85714	4.25	1
56	2	0	1	21	5	5	5	5	2	2	4	2	2	4	5	4	4	4	3.85714	5	1
57	2	0	1	19	4	4	4	4	1	4	4	3	2	4	2	2	3	4	2.85714	4	1
58	2	0	0	20	3	2	3	2	4	2	4	1	2	4	4	4	5	4	4.14286	2.5	1
59	2	0	1	21	4	3	4	4	2	4	1	3	4	3	4	2	3	2	2.42857	3.75	1
60	2	0	0	19	3	2	3	3	3	4	4	4	2	5	3	2	2	4	3.28571	2.75	1
61	2	0	0	20	2	2	2	2	3	2	5	2	2	5	5	4	4	4	4.28571	2	1
62	2	0	1	20	2	2	3	2	3	4	3	3	4	4	1	2	3	2	2.57143	2.25	1
63	2	0	1	20	2	3	2	2	1	4	2	4	4	4	2	2	2	2	2.14286	2.25	1
64	2	0	0	22	4	4	4	4	4	4	3	2	3	4	4	2	4	3	3.42857	4	1
65	2	0	1	19	2	4	4	4	4	2	5	1	2	3	5	4	5	4	4.28571	3.5	1
66	2	0	1	22	3	2	3	2	3	2	3	2	2	4	4	4	4	4	3.71429	2.5	1
67	2	0	1	22	5	5	5	5	5	2	4	1	2	5	3	4	5	4	4.28571	5	1
68	2	0	1	21	4	4	4	4	3	4	4	4	2	4	3	2	2	4	3.14286	4	1
69	2	0	0	20	3	3	2	3	3	2	4	2	1	5	4	4	4	5	4.14286	2.75	1
70	2	0	1	22	4	4	5	4	2	2	4	2	2	4	4	4	4	4	3.71429	4.25	1
71	2	0	1	20	4	5	3	5	2	2	4	2	2	4	3	4	4	4	3.57143	4.25	1
72	2	0	0	19	5	4	4	4	4	4	3	2	2	4	4	2	4	4	3.57143	4.25	1
73	2	0	0	19	2	2	2	1	4	1	5	1	1	5	5	5	5	5	4.85714	1.75	1
74	2	0	0	20	4	4	3	4	2	2	4	2	2	2	4	4	4	4	3.42857	3.75	1
75	2	0	1	19	5	5	5	5	2	4	4	4	3	5	1	2	2	3	2.71429	5	1
76	2	0	1	33	2	3	2	2	3	1	4	2	2	3	4	5	4	4	3.85714	2.25	1
77	2	0	1	21	5	5	5	5	3	2	5	3	4	4	2	4	3	2	3.28571	5	1
78	2	0	1	20	2	2	1	3	2	2	5	1	4	4	4	4	5	2	3.71429	2	1
79	2	0	0	20	4	5	4	5	4	2	5	2	1	4	4	4	4	5	4.28571	4.5	1
80	2	0	1	20	3	3	3	4	3	2	4	2	2	4	5	4	4	4	4	3.25	1
81	2	0	1	20	4	3	4	3	4	2	5	1	2	5	3	4	5	4	4.28571	3.5	1
82	2	0	1	19	4	4	2	4	4	2	4	1	2	4	3	4	5	4	4	3.5	1
83	2	0	1	18	3	4	2	4	4	4	2	4	4	4	3	2	2	2	2.71429	3.25	1
84	2	0	0	20	4	4	4	4	2	4	4	2	4	4	5	2	4	2	3.28571	4	1
85	2	0	1	21	4	4	3	4	5	2	5	1	1	5	4	4	5	5	4.71429	3.75	1
86	2	0	0	21	1	1	1	1	3	4	3	3	3	3	4	2	3	3	3	1	1
87	2	0	1	19	2	4	2	3	2	4	4	2	4	4	2	2	4	2	2.85714	2.75	1
88	2	0	1	19	2	4	3	4	3	3	4	3	3	4	3	3	3	3	3.28571	3.25	1
89	2	0	0	20	4	4	4	4	3	2	5	2	4	3	4	4	4	2	3.57143	4	1
90	2	0	1	20	3	3	2	3	2	4	4	3	4	3	3	2	3	2	2.71429	2.75	1
91	2	0	0	19	3	4	4	4	2	4	2	4	4	4	2	2	2	2	2.28571	3.75	1
92	2	0	1	20	4	4	4	4	4	4	4	2	3	4	3	2	4	3	3.42857	4	1
93	2	0	1	19	2	4	3	3	4	2	4	1	2	4	4	4	5	4	4.14286	3	1
94	2	0	0	20	5	5	5	5	1	4	2	4	4	2	2	2	2	2	1.85714	5	1
95	2	0	1	21	2	4	3	4	4	2	4	2	2	2	4	4	4	4	3.71429	3.25	1
96	2	0	0	19	3	3	4	3	3	4	3	2	3	3	3	2	4	3	3	3.25	1
97	2	0	0	21	5	4	4	5	2	2	5	4	3	4	2	4	2	3	3.14286	4.5	1
98	2	0	1	20	4	5	5	5	4	1	5	1	1	5	5	5	5	5	4.85714	4.75	1
99	2	0	1	20	5	3	4	3	4	4	3	4	2	4	1	2	2	4	2.85714	3.75	1
100	2	0	0	19	5	4	5	5	4	2	4	2	2	5	4	4	4	4	4.14286	4.75	1
101	2	0	1	20	3	4	2	4	1	3	4	2	4	4	1	3	4	2	2.71429	3.25	1
102	2	0	1	21	3	4	3	4	2	2	2	4	4	2	4	4	2	2	2.57143	3.5	1
103	2	0	0	19	3	4	3	3	4	4	4	2	2	3	4	2	4	4	3.57143	3.25	1
104	2	0	0	19	3	4	3	4	2	4	3	3	3	2	1	2	3	3	2.28571	3.5	1
105	2	0	1	19	3	4	3	4	4	2	4	2	2	4	4	4	4	4	4	3.5	1
106	2	0	1	20	4	5	4	5	4	2	4	2	1	5	5	4	4	5	4.42857	4.5	1
107	2	0	0	19	1	2	1	1	2	5	3	4	4	2	3	1	2	2	2.14286	1.25	1
108	2	0	0	19	2	3	2	3	2	2	4	2	3	4	4	4	4	3	3.57143	2.5	1
109	2	0	0	20	4	4	3	4	2	2	4	3	2	3	2	4	3	4	3.14286	3.75	1
110	2	0	0	20	1	2	1	2	4	2	4	2	2	4	5	4	4	4	4.14286	1.5	1
111	2	0	1	19	3	4	3	3	3	3	5	3	1	4	3	3	3	5	3.71429	3.25	1
112	2	0	0	19	4	3	3	3	3	2	2	3	3	2	4	4	3	3	3	3.25	1
113	2	0	0	20	4	4	4	4	3	1	4	1	1	2	4	5	5	5	4	4	1
114	2	0	1	19	2	2	2	2	4	2	4	2	2	5	3	4	4	4	4	2	1
115	2	0	1	19	3	3	2	3	4	2	4	1	2	3	3	4	5	4	3.85714	2.75	1
116	2	0	0	19	3	3	3	3	2	2	4	2	2	5	4	4	4	4	3.85714	3	1
117	2	0	0	22	4	4	4	4	3	2	4	2	2	4	4	4	4	4	3.85714	4	1
118	2	0	0	20	4	3	4	4	3	3	4	3	3	4	3	3	3	3	3.28571	3.75	1
119	2	0	1	19	2	2	2	2	3	1	4	1	1	4	5	5	5	5	4.42857	2	1
120	2	0	0	21	4	4	4	4	2	2	4	1	1	5	5	4	5	5	4.28571	4	1
121	2	0	1	19	5	5	5	5	4	2	2	1	2	5	2	4	5	4	3.71429	5	1
122	2	0	0	20	1	2	1	2	4	2	4	2	2	4	4	4	4	4	4	1.5	1
123	2	0	1	19	2	2	2	2	2	3	3	3	3	2	3	3	3	3	2.71429	2	1
124	2	0	1	20	5	5	5	5	2	2	5	2	2	5	4	4	4	4	4	5	1
125	2	0	1	19	5	5	4	5	5	2	4	2	2	5	4	4	4	4	4.28571	4.75	1
127	2	0	0	19	2	1	2	2	4	4	4	2	4	4	4	2	4	2	3.42857	1.75	1
129	2	0	1	19	3	4	2	4	3	2	4	1	1	4	3	4	5	5	4	3.25	1
130	2	0	0	20	4	5	4	5	4	1	4	1	2	5	2	5	5	4	4.14286	4.5	1
131	2	0	1	21	3	4	3	4	3	2	4	2	2	4	4	4	4	4	3.85714	3.5	1
132	2	0	0	22	3	5	5	5	4	1	3	1	1	5	3	5	5	5	4.28571	4.5	1
133	2	0	1	20	1	4	3	2	4	2	2	2	2	4	4	4	4	4	3.71429	2.5	1
134	2	0	0	19	2	3	3	4	3	5	2	4	5	3	3	1	2	1	2.14286	3	1
135	2	0	0	20	2	3	2	3	2	3	2	3	3	4	2	3	3	3	2.71429	2.5	1
136	2	0	1	21	3	3	3	3	3	2	3	2	2	4	4	4	4	4	3.71429	3	1
137	2	0	0	20	4	4	4	4	2	2	2	2	1	4	5	4	4	5	3.71429	4	1
138	2	0	0	22	1	1	1	1	1	4	2	4	4	2	2	2	2	2	1.85714	1	1
139	2	0	1	23	4	4	3	5	2	4	3	2	3	2	3	2	4	3	2.71429	4	1
140	2	0	0	20	2	2	2	2	3	4	3	4	4	3	3	2	2	2	2.57143	2	1
141	2	0	1	21	4	5	4	5	4	1	4	1	1	5	5	5	5	5	4.71429	4.5	1
142	2	0	0	21	2	2	1	1	4	3	5	1	2	5	4	3	5	4	4.28571	1.5	1
143	2	0	1	18	3	5	4	5	4	2	2	2	2	4	3	4	4	4	3.57143	4.25	1
144	2	0	1	18	1	3	2	2	4	4	4	3	4	3	5	2	3	2	3.28571	2	1
145	2	0	0	19	4	4	4	4	2	4	3	3	2	4	1	2	3	4	2.71429	4	1
146	2	0	1	19	3	3	2	3	3	1	4	1	1	5	4	5	5	5	4.42857	2.75	1
147	2	0	0	19	4	4	3	3	2	2	4	2	2	5	3	4	4	4	3.71429	3.5	1
148	2	0	0	20	2	1	3	2	4	4	4	2	3	4	5	2	4	3	3.71429	2	1
149	2	0	1	19	2	4	2	2	2	4	3	3	3	3	3	2	3	3	2.71429	2.5	1
150	2	0	0	19	4	3	4	4	2	4	4	4	4	4	4	2	2	2	2.85714	3.75	1
151	2	0	1	18	3	5	3	4	4	1	5	1	1	5	5	5	5	5	4.85714	3.75	1
152	2	0	0	19	2	3	2	3	2	2	3	2	2	4	4	4	4	4	3.57143	2.5	1
153	2	0	0	22	3	3	3	3	3	2	3	2	2	2	4	4	4	4	3.42857	3	1
154	2	0	1	20	5	5	5	5	4	2	2	1	2	2	1	4	5	4	3.14286	5	1
155	2	0	1	19	4	4	3	4	3	2	3	2	2	4	3	4	4	4	3.57143	3.75	1
156	2	0	1	19	4	4	4	4	2	5	4	2	4	3	2	1	4	2	2.57143	4	1
158	2	0	1	18	4	4	4	4	2	2	3	2	2	3	2	4	4	4	3.14286	4	1
159	2	0	1	19	4	4	4	4	4	1	4	1	1	4	5	5	5	5	4.57143	4	1
160	2	0	0	18	4	4	2	3	4	3	4	2	2	3	4	3	4	4	3.71429	3.25	1
161	2	0	0	19	2	4	3	3	4	2	3	2	2	4	4	4	4	4	3.85714	3	1
162	2	0	1	18	4	4	4	4	4	1	4	1	1	4	4	5	5	5	4.42857	4	1
163	2	0	0	19	3	4	3	4	2	4	3	4	4	4	3	2	2	2	2.57143	3.5	1
164	2	0	0	19	5	4	4	5	3	2	5	1	3	5	3	4	5	3	4	4.5	1
165	2	0	0	19	3	2	2	2	4	3	4	2	2	3	4	3	4	4	3.71429	2.25	1
166	2	0	1	20	5	5	5	5	1	3	5	1	1	5	4	3	5	5	4	5	1
167	2	0	1	18	2	4	4	4	2	1	2	1	1	5	4	5	5	5	4	3.5	1
168	2	0	1	20	4	4	4	4	4	4	4	2	2	4	4	2	4	4	3.71429	4	1
169	2	0	1	18	5	5	5	5	3	2	4	2	2	4	4	4	4	4	3.85714	5	1
170	2	0	1	20	5	4	5	5	3	2	3	2	2	4	5	4	4	4	3.85714	4.75	1
171	2	0	0	18	3	3	4	4	2	3	3	2	3	4	3	3	4	3	3.14286	3.5	1
172	2	0	1	18	2	5	4	4	4	2	4	1	1	5	5	4	5	5	4.57143	3.75	1
173	2	0	1	19	5	4	4	4	4	4	3	3	4	4	4	2	3	2	3.14286	4.25	1
174	2	0	0	19	3	1	1	1	4	4	4	3	3	4	5	2	3	3	3.57143	1.5	1
175	2	0	1	20	3	4	3	4	2	4	3	2	2	4	3	2	4	4	3.14286	3.5	1
176	2	0	0	20	2	4	3	4	3	2	3	2	2	4	4	4	4	4	3.71429	3.25	1
177	2	0	0	18	2	4	3	4	4	4	4	2	2	4	3	2	4	4	3.57143	3.25	1
178	2	0	1	18	2	2	2	4	2	2	4	2	2	4	3	4	4	4	3.57143	2.5	1
179	2	0	0	18	4	5	4	5	3	2	3	2	1	4	2	4	4	5	3.57143	4.5	1
180	2	0	1	20	3	3	3	3	4	1	4	2	2	4	3	5	4	4	4	3	1
181	2	0	1	18	2	1	2	2	1	2	2	3	2	4	3	4	3	4	3	1.75	1
182	2	0	0	18	3	3	3	3	2	3	3	4	4	3	2	3	2	2	2.42857	3	1
183	2	0	0	18	3	3	3	3	3	4	3	4	4	3	4	2	2	2	2.71429	3	1
184	2	0	0	19	3	4	3	3	4	3	4	2	2	4	3	3	4	4	3.71429	3.25	1
185	2	0	0	19	3	4	2	3	4	4	3	3	3	5	4	2	3	3	3.42857	3	1
187	2	0	0	20	2	4	4	4	2	2	4	2	3	3	3	4	4	3	3.28571	3.5	1
188	2	0	1	21	4	4	4	4	3	2	4	1	2	4	4	4	5	4	4	4	1
189	2	0	1	19	4	4	3	3	4	4	2	2	2	4	4	2	4	4	3.42857	3.5	1
190	2	0	0	21	2	2	2	2	2	4	4	4	4	4	2	2	2	2	2.57143	2	1
191	2	0	0	19	4	4	4	3	3	2	3	2	2	3	3	4	4	4	3.42857	3.75	1
192	2	0	1	19	4	4	4	4	2	4	2	4	4	4	3	2	2	2	2.42857	4	1
193	2	0	1	18	1	2	2	2	2	2	5	2	3	4	2	4	4	3	3.42857	1.75	1
194	2	0	0	19	2	2	2	2	2	4	2	2	4	2	2	2	4	2	2.28571	2	1
195	2	0	0	18	4	4	3	4	4	3	4	3	3	4	4	3	3	3	3.57143	3.75	1
196	2	0	0	20	4	4	4	5	1	4	4	4	4	4	3	2	2	2	2.57143	4.25	1
197	2	0	1	20	5	5	5	5	3	3	1	1	1	4	4	3	5	5	3.57143	5	1
198	2	0	1	18	1	2	1	1	2	2	4	3	2	3	3	4	3	4	3.28571	1.25	1
199	2	0	1	20	3	5	4	5	1	3	4	3	2	5	3	3	3	4	3.28571	4.25	1
200	2	0	1	20	2	2	1	2	2	5	2	5	4	3	1	1	1	2	1.71429	1.75	1
201	2	0	1	19	4	5	5	5	4	2	3	2	2	5	3	4	4	4	3.85714	4.75	1
202	2	0	1	18	5	5	5	5	5	1	4	1	1	5	4	5	5	5	4.71429	5	1
1	3	0	1	19	2	3	1	4	2	3	3	2	3	4	2	3	4	3	3	2.5	1
2	3	0	1	20	3	3	3	3	4	2	4	2	2	4	3	4	4	4	3.85714	3	1
3	3	0	0	20	2	3	3	3	1	3	2	4	3	3	3	3	2	3	2.42857	2.75	1
4	3	0	0	21	4	5	4	4	2	2	4	1	2	5	5	4	5	4	4.14286	4.25	1
5	3	0	0	20	4	4	4	4	3	4	3	2	2	4	3	2	4	4	3.28571	4	1
6	3	0	0	19	2	4	2	4	2	1	4	1	1	5	3	5	5	5	4.14286	3	1
7	3	0	1	21	3	4	2	4	2	4	2	4	4	4	3	2	2	2	2.42857	3.25	1
8	3	0	1	19	3	3	3	3	2	2	4	2	2	3	3	4	4	4	3.42857	3	1
9	3	0	1	20	5	5	5	5	4	2	4	1	1	4	4	4	5	5	4.28571	5	1
10	3	0	0	20	5	2	3	3	1	1	4	1	1	2	2	5	5	5	3.42857	3.25	1
11	3	0	1	19	5	2	5	3	4	2	4	2	2	4	4	4	4	4	4	3.75	1
12	3	0	0	19	3	3	3	3	2	3	3	3	2	3	4	3	3	4	3.14286	3	1
13	3	0	1	21	5	5	5	5	3	2	2	1	1	5	4	4	5	5	4	5	1
14	3	0	1	19	2	2	2	2	2	4	2	4	4	4	5	2	2	2	2.71429	2	1
15	3	0	1	20	3	3	3	3	2	3	4	3	2	4	2	3	3	4	3.14286	3	1
16	3	0	0	21	3	3	2	3	2	4	3	3	3	3	2	2	3	3	2.57143	2.75	1
17	3	0	0	20	3	3	3	3	2	2	3	2	2	3	3	4	4	4	3.28571	3	1
18	3	0	1	19	4	5	5	5	2	4	2	4	4	5	3	2	2	2	2.57143	4.75	1
19	3	0	0	19	3	2	4	4	2	1	4	5	1	1	3	5	1	5	3	3.25	1
20	3	0	1	21	4	4	4	3	3	5	4	3	5	4	2	1	3	1	2.57143	3.75	1
21	3	0	1	19	4	5	3	4	3	2	4	3	1	4	4	4	3	5	3.85714	4	1
22	3	0	1	19	4	4	3	4	4	2	4	1	1	4	3	4	5	5	4.14286	3.75	1
23	3	0	0	22	5	5	5	5	2	3	4	3	3	4	3	3	3	3	3.14286	5	1
24	3	0	1	19	4	5	4	5	2	2	4	3	2	4	3	4	3	4	3.42857	4.5	1
25	3	0	0	18	3	4	4	4	2	3	4	2	2	4	4	3	4	4	3.57143	3.75	1
26	3	0	1	19	5	5	5	5	4	2	4	2	2	4	4	4	4	4	4	5	1
27	3	0	1	21	4	3	3	4	4	2	4	2	2	4	3	4	4	4	3.85714	3.5	1
28	3	0	1	20	3	3	3	3	1	2	3	2	3	4	3	4	4	3	3.14286	3	1
29	3	0	0	20	3	2	3	2	2	1	2	1	1	4	3	5	5	5	3.71429	2.5	1
30	3	0	0	19	4	4	4	3	3	4	3	3	3	3	4	2	3	3	3	3.75	1
31	3	0	0	19	4	2	2	2	1	5	1	4	3	4	2	1	2	3	2	2.5	1
32	3	0	1	20	3	3	3	3	4	2	4	2	2	4	5	4	4	4	4.14286	3	1
33	3	0	0	20	1	4	1	4	3	3	5	3	2	4	3	3	3	4	3.57143	2.5	1
34	3	0	0	18	2	2	1	1	2	2	3	2	2	4	3	4	4	4	3.42857	1.5	1
35	3	0	0	19	4	4	4	4	2	3	4	2	2	2	4	3	4	4	3.28571	4	1
36	3	0	1	19	3	3	3	3	2	2	4	2	3	4	3	4	4	3	3.42857	3	1
38	3	0	0	18	2	3	2	3	4	2	4	2	2	4	4	4	4	4	4	2.5	1
39	3	0	1	18	4	4	2	4	2	3	4	2	2	3	1	3	4	4	3	3.5	1
40	3	0	0	19	5	5	1	5	4	2	3	2	2	4	4	4	4	4	3.85714	4	1
41	3	0	1	21	5	5	5	4	4	2	3	2	1	4	5	4	4	5	4.14286	4.75	1
42	3	0	0	20	4	5	4	4	4	3	4	2	2	4	5	3	4	4	4	4.25	1
43	3	0	0	21	1	2	2	3	2	3	3	3	3	4	3	3	3	3	3	2	1
44	3	0	0	21	2	2	1	2	2	4	2	4	4	5	3	2	2	2	2.57143	1.75	1
45	3	0	0	19	2	1	1	2	2	3	4	3	2	3	3	3	3	4	3.14286	1.5	1
46	3	0	1	20	4	4	4	4	3	1	3	2	3	5	4	5	4	3	3.85714	4	1
47	3	0	1	21	2	2	2	2	1	2	3	2	2	2	2	4	4	4	2.85714	2	1
48	3	0	1	20	2	3	3	3	2	5	3	4	4	3	3	1	2	2	2.28571	2.75	1
49	3	0	0	19	2	2	1	1	3	2	3	2	2	2	3	4	4	4	3.28571	1.5	1
50	3	0	0	19	2	3	2	3	4	1	3	1	2	4	5	5	5	4	4.28571	2.5	1
51	3	0	1	22	2	4	2	4	2	4	4	2	4	4	4	2	4	2	3.14286	3	1
52	3	0	1	21	5	5	4	4	4	2	4	2	2	5	4	4	4	4	4.14286	4.5	1
53	3	0	1	21	3	4	2	4	2	2	3	3	2	3	3	4	3	4	3.14286	3.25	1
54	3	0	1	19	2	2	3	2	2	4	3	2	3	3	3	2	4	3	2.85714	2.25	1
55	3	0	1	21	4	4	4	4	4	2	5	1	2	1	4	4	5	4	3.85714	4	1
56	3	0	0	19	3	3	3	2	3	2	4	3	2	4	4	4	3	4	3.71429	2.75	1
57	3	0	0	21	2	3	2	3	2	4	4	3	2	4	3	2	3	4	3.14286	2.5	1
58	3	0	1	18	4	4	4	4	3	4	4	2	2	4	4	2	4	4	3.57143	4	1
59	3	0	0	21	3	5	3	5	1	2	5	1	1	4	4	4	5	5	4	4	1
60	3	0	0	23	3	4	3	3	3	3	3	3	3	4	3	3	3	3	3.14286	3.25	1
61	3	0	1	20	2	2	2	2	3	2	4	2	2	4	4	4	4	4	3.85714	2	1
62	3	0	1	18	2	4	2	4	2	2	3	2	2	4	3	4	4	4	3.42857	3	1
63	3	0	1	23	3	4	3	4	2	3	4	2	2	4	4	3	4	4	3.57143	3.5	1
64	3	0	1	18	3	3	3	3	3	1	4	2	1	3	5	5	4	5	4.14286	3	1
65	3	0	1	20	3	3	3	3	2	3	4	2	2	4	3	3	4	4	3.42857	3	1
66	3	0	1	19	5	5	5	5	3	2	4	2	2	4	4	4	4	4	3.85714	5	1
67	3	0	0	22	3	3	3	3	2	3	4	2	2	3	4	3	4	4	3.42857	3	1
68	3	0	0	18	4	5	4	4	4	2	4	2	2	4	4	4	4	4	4	4.25	1
69	3	0	0	22	3	3	2	3	4	2	5	1	2	4	4	4	5	4	4.28571	2.75	1
70	3	0	1	19	2	2	2	2	2	4	2	4	4	2	2	2	2	2	2	2	1
71	3	0	0	20	4	4	4	4	4	2	3	2	2	5	4	4	4	4	4	4	1
72	3	0	0	22	1	1	1	1	1	4	3	4	4	2	3	2	2	2	2.14286	1	1
73	3	0	0	21	4	4	5	5	2	4	3	3	2	3	2	2	3	4	2.71429	4.5	1
74	3	0	0	20	3	2	3	2	1	4	1	4	4	1	3	2	2	2	1.71429	2.5	1
75	3	0	0	18	2	4	1	4	1	4	2	4	4	4	2	2	2	2	2.14286	2.75	1
76	3	0	0	19	5	4	5	5	4	4	5	2	2	3	4	2	4	4	3.71429	4.75	1
77	3	0	1	20	5	5	4	5	3	2	5	2	2	5	3	4	4	4	4	4.75	1
78	3	0	1	19	2	2	2	2	3	2	4	3	2	4	5	4	3	4	3.85714	2	1
79	3	0	1	18	3	2	3	3	1	4	3	4	2	4	2	2	2	4	2.57143	2.75	1
80	3	0	1	18	4	4	4	4	4	2	3	1	2	3	4	4	5	4	3.85714	4	1
81	3	0	0	18	4	3	3	3	4	4	3	2	4	4	4	2	4	2	3.28571	3.25	1
82	3	0	1	19	3	4	3	4	3	4	4	2	2	4	4	2	4	4	3.57143	3.5	1
83	3	0	0	18	2	4	3	4	2	4	4	2	1	5	5	2	4	5	3.85714	3.25	1
84	3	0	0	20	4	4	4	4	3	2	2	3	3	3	3	4	3	3	3	4	1
85	3	0	1	19	5	4	5	5	4	3	4	2	2	4	4	3	4	4	3.85714	4.75	1
86	3	0	0	20	2	2	3	2	3	2	4	3	4	4	2	4	3	2	3.14286	2.25	1
87	3	0	1	19	4	4	3	4	2	2	5	2	2	4	5	4	4	4	4	3.75	1
88	3	0	1	21	2	2	2	2	2	4	2	4	4	2	2	2	2	2	2	2	1
89	3	0	0	19	3	4	2	2	2	2	4	2	2	4	2	4	4	4	3.42857	2.75	1
91	3	0	0	20	3	4	4	4	2	2	4	2	2	4	4	4	4	4	3.71429	3.75	1
92	3	0	0	19	4	4	4	4	4	1	4	1	2	4	5	5	5	4	4.42857	4	1
93	3	0	1	19	5	5	4	4	2	1	2	3	3	5	4	5	3	3	3.42857	4.5	1
94	3	0	1	18	1	1	1	1	1	3	4	1	1	5	4	3	5	5	3.85714	1	1
95	3	0	1	18	4	4	4	4	2	4	2	3	4	5	3	2	3	2	2.71429	4	1
96	3	0	1	19	2	3	3	2	3	3	3	2	2	4	4	3	4	4	3.57143	2.5	1
97	3	0	1	18	3	3	4	4	2	2	2	2	2	4	4	4	4	4	3.42857	3.5	1
98	3	0	1	20	5	3	5	3	1	3	4	2	2	4	4	3	4	4	3.42857	4	1
99	3	0	1	21	3	2	3	2	2	4	2	4	4	3	1	2	2	2	2	2.5	1
100	3	0	0	23	3	4	2	3	2	3	3	3	3	3	4	3	3	3	3	3	1
101	3	0	1	19	3	3	3	2	2	2	4	2	2	2	3	4	4	4	3.28571	2.75	1
102	3	0	1	19	4	4	3	3	4	2	4	1	1	5	5	4	5	5	4.57143	3.5	1
103	3	0	1	19	5	5	5	5	4	1	2	2	2	4	4	5	4	4	3.85714	5	1
104	3	0	0	25	4	2	4	2	3	4	2	2	4	4	2	2	4	2	2.71429	3	1
105	3	0	0	22	3	3	4	4	4	2	4	2	2	4	2	4	4	4	3.71429	3.5	1
106	3	0	0	19	1	2	1	2	1	2	4	2	4	3	4	4	4	2	3.14286	1.5	1
107	3	0	0	21	4	4	4	4	3	4	3	2	4	4	3	2	4	2	3	4	1
108	3	0	1	19	2	5	2	4	4	2	3	2	2	4	4	4	4	4	3.85714	3.25	1
109	3	0	1	21	2	4	2	4	2	4	2	4	2	2	2	2	2	4	2.28571	3	1
110	3	0	1	22	2	2	1	2	4	3	4	2	2	4	4	3	4	4	3.85714	1.75	1
111	3	0	1	18	2	3	2	3	3	2	4	1	1	4	4	4	5	5	4.14286	2.5	1
112	3	0	1	18	4	2	3	2	2	4	4	2	4	5	2	2	4	2	3	2.75	1
113	3	0	0	18	5	5	5	5	4	2	4	1	2	2	4	4	5	4	3.85714	5	1
114	3	0	0	19	3	3	3	3	4	1	5	3	2	4	4	5	3	4	4.14286	3	1
115	3	0	0	18	1	5	1	4	2	5	2	1	4	1	1	1	5	2	2	2.75	1
116	3	0	0	19	1	3	1	1	2	2	1	4	3	4	4	4	2	3	2.85714	1.5	1
117	3	0	1	21	4	3	3	3	3	3	3	2	3	3	2	3	4	3	3	3.25	1
118	3	0	1	21	4	4	3	4	3	2	3	2	2	4	4	4	4	4	3.71429	3.75	1
119	3	0	0	18	1	3	2	3	3	4	3	3	4	2	3	2	3	2	2.57143	2.25	1
120	3	0	1	18	4	5	5	5	4	3	1	2	4	4	4	3	4	2	3.14286	4.75	1
121	3	0	1	19	4	4	4	4	4	2	4	2	2	5	3	4	4	4	4	4	1
122	3	0	1	20	3	3	3	3	2	2	4	2	2	3	4	4	4	4	3.57143	3	1
123	3	0	1	18	1	1	1	1	4	1	5	2	2	4	5	5	4	4	4.42857	1	1
124	3	0	0	18	2	3	2	2	2	2	3	2	2	3	4	4	4	4	3.42857	2.25	1
125	3	0	0	23	2	2	2	2	2	4	4	3	3	4	4	2	3	3	3.14286	2	1
126	3	0	1	18	5	5	4	4	4	2	4	2	2	4	4	4	4	4	4	4.5	1
127	3	0	1	22	4	3	3	3	3	3	4	2	3	4	4	3	4	3	3.57143	3.25	1
128	3	0	1	22	5	4	5	4	4	2	3	2	2	4	4	4	4	4	3.85714	4.5	1
129	3	0	1	20	4	4	3	5	3	2	4	2	2	5	4	4	4	4	4	4	1
130	3	0	1	18	1	1	2	2	2	2	2	2	2	5	2	4	4	4	3.28571	1.5	1
131	3	0	1	18	5	5	5	5	4	1	3	2	2	4	4	5	4	4	4	5	1
132	3	0	0	21	3	2	3	2	2	4	4	4	2	5	1	2	2	4	2.85714	2.5	1
133	3	0	0	19	4	5	5	5	4	4	5	1	5	4	5	2	5	1	3.71429	4.75	1
134	3	0	1	19	2	2	2	2	2	3	4	2	3	4	3	3	4	3	3.28571	2	1
135	3	0	1	23	3	3	3	4	2	2	3	2	2	3	4	4	4	4	3.42857	3.25	1
136	3	0	0	20	2	3	3	4	4	3	5	2	3	4	5	3	4	3	4	3	1
137	3	0	0	21	2	2	1	2	2	4	3	4	4	4	2	2	2	2	2.42857	1.75	1
138	3	0	1	21	3	3	3	3	3	3	3	2	2	4	2	3	4	4	3.28571	3	1
139	3	0	1	18	2	2	2	2	3	2	4	2	2	2	3	4	4	4	3.42857	2	1
140	3	0	0	19	5	4	4	4	3	3	4	2	2	5	3	3	4	4	3.71429	4.25	1
141	3	0	0	19	2	2	2	2	2	4	2	4	4	3	3	2	2	2	2.28571	2	1
142	3	0	0	19	2	3	2	2	2	3	4	2	3	3	2	3	4	3	3	2.25	1
143	3	0	0	21	4	5	4	4	2	3	4	3	2	4	4	3	3	4	3.42857	4.25	1
144	3	0	0	19	1	1	1	1	1	2	4	3	5	5	4	4	3	1	3.14286	1	1
146	3	0	0	18	2	4	2	4	3	3	3	2	2	4	3	3	4	4	3.42857	3	1
147	3	0	0	21	3	3	3	3	3	3	4	2	1	4	4	3	4	5	3.85714	3	1
148	3	0	0	21	1	5	1	5	2	2	5	1	2	2	2	4	5	4	3.42857	3	1
149	3	0	0	21	2	2	2	2	2	4	4	3	2	3	4	2	3	4	3.14286	2	1
150	3	0	0	18	2	3	3	3	2	4	2	2	2	2	5	2	4	4	3	2.75	1
151	3	0	0	19	2	4	2	4	5	2	5	2	2	5	4	4	4	4	4.42857	3	1
152	3	0	0	21	2	2	2	2	4	2	4	2	4	4	4	4	4	2	3.71429	2	1
153	3	0	0	19	1	1	1	1	2	5	4	5	4	2	2	1	1	2	2	1	1
154	3	0	0	22	2	3	2	3	1	3	2	4	4	5	1	3	2	2	2.28571	2.5	1
155	3	0	1	21	4	5	4	5	2	3	5	3	2	4	4	3	3	4	3.57143	4.5	1
156	3	0	0	21	5	4	4	4	2	3	3	3	3	4	4	3	3	3	3.14286	4.25	1
157	3	0	1	19	2	2	2	2	4	1	4	1	1	4	4	5	5	5	4.42857	2	1
158	3	0	1	21	5	5	4	5	4	2	4	1	3	4	3	4	5	3	3.85714	4.75	1
159	3	0	0	20	1	3	3	4	2	4	4	2	2	4	4	2	4	4	3.42857	2.75	1
160	3	0	1	21	3	4	4	4	2	2	5	4	3	4	4	4	2	3	3.42857	3.75	1
161	3	0	1	21	4	5	5	5	2	3	2	3	2	4	3	3	3	4	3	4.75	1
162	3	0	1	22	4	4	4	4	2	2	4	3	3	5	5	4	3	3	3.71429	4	1
163	3	0	1	21	2	2	2	2	4	2	5	2	2	4	4	4	4	4	4.14286	2	1
164	3	0	0	20	4	4	2	5	4	1	3	2	2	4	2	5	4	4	3.71429	3.75	1
165	3	0	0	18	2	5	2	5	3	2	3	3	3	2	3	4	3	3	3	3.5	1
166	3	0	1	20	5	5	5	5	2	5	5	4	4	5	2	1	2	2	2.71429	5	1
167	3	0	0	19	2	2	2	2	1	4	1	4	4	5	1	2	2	2	2	2	1
168	3	0	1	20	3	3	3	3	3	2	4	2	2	3	4	4	4	4	3.71429	3	1
169	3	0	0	21	3	3	3	3	2	2	4	2	2	4	4	4	4	4	3.71429	3	1
170	3	0	0	20	1	1	4	4	1	4	1	4	3	4	3	2	2	3	2.28571	2.5	1
171	3	0	0	19	1	1	1	4	1	4	2	4	4	3	1	2	2	2	1.85714	1.75	1
172	3	0	1	21	2	2	3	2	3	4	2	3	2	3	3	2	3	4	2.85714	2.25	1
173	3	0	0	21	3	2	2	2	3	2	4	2	2	4	4	4	4	4	3.85714	2.25	1
174	3	0	1	19	2	2	2	2	1	5	1	5	4	4	4	1	1	2	2	2	1
175	3	0	1	19	2	2	2	2	4	2	5	1	1	5	4	4	5	5	4.57143	2	1
176	3	0	1	22	3	3	3	3	2	4	2	4	4	5	4	2	2	2	2.71429	3	1
177	3	0	1	21	5	4	5	2	2	5	2	4	4	1	2	1	2	2	1.71429	4	1
178	3	0	0	21	3	3	3	3	3	2	4	2	2	5	5	4	4	4	4.14286	3	1
179	3	0	1	19	3	5	4	4	3	2	3	2	2	4	3	4	4	4	3.57143	4	1
180	3	0	1	20	4	4	4	4	2	2	2	2	4	5	2	4	4	2	3	4	1
181	3	0	1	20	4	3	4	3	2	3	4	3	2	2	2	3	3	4	2.85714	3.5	1
182	3	0	1	19	5	5	3	4	2	2	4	2	4	2	2	4	4	2	2.85714	4.25	1
183	3	0	0	18	4	4	4	4	3	2	4	2	2	4	4	4	4	4	3.85714	4	1
184	3	0	1	21	3	4	3	3	2	4	2	2	5	2	1	2	4	1	2	3.25	1
185	3	0	0	18	2	2	2	2	2	4	4	4	4	3	2	2	2	2	2.42857	2	1
186	3	0	1	20	1	2	3	3	4	3	2	2	1	5	3	3	4	5	3.71429	2.25	1
187	3	0	0	22	1	2	2	2	2	5	3	4	4	3	4	1	2	2	2.42857	1.75	1
188	3	0	1	21	5	3	4	4	4	3	3	2	1	4	5	3	4	5	4	4	1
189	3	0	0	18	4	4	2	4	3	2	3	2	3	4	3	4	4	3	3.42857	3.5	1
190	3	0	0	22	4	2	4	3	2	3	4	3	2	2	4	3	3	4	3.14286	3.25	1
191	3	0	1	20	4	4	4	4	3	3	3	1	2	4	3	3	5	4	3.57143	4	1
192	3	0	1	21	2	2	2	2	3	1	3	2	2	3	4	5	4	4	3.71429	2	1
193	3	0	1	18	2	3	2	3	4	3	4	2	3	4	3	3	4	3	3.57143	2.5	1
194	3	0	1	19	1	2	3	3	1	2	2	2	2	4	3	4	4	4	3.14286	2.25	1
195	3	0	0	18	2	2	2	2	4	2	4	2	2	4	4	4	4	4	4	2	1
196	3	0	1	20	2	3	1	2	4	2	4	2	2	3	3	4	4	4	3.71429	2	1
197	3	0	1	20	2	2	4	4	4	2	4	1	2	5	4	4	5	4	4.28571	3	1
198	3	0	1	19	3	3	3	3	1	2	5	3	1	5	5	4	3	5	4	3	1
199	3	0	0	21	4	4	4	4	1	2	5	2	1	4	2	4	4	5	3.57143	4	1
200	3	0	1	21	4	4	4	4	4	2	4	1	2	5	5	4	5	4	4.42857	4	1
201	3	0	0	20	5	5	5	5	4	4	2	2	1	4	5	2	4	5	3.71429	5	1
202	3	0	1	20	3	4	4	4	2	4	3	2	3	4	4	2	4	3	3.14286	3.75	1
203	3	0	1	19	4	4	4	5	2	4	2	2	4	1	2	2	4	2	2.14286	4.25	1
204	3	0	0	21	2	2	2	2	2	4	2	4	3	2	2	2	2	3	2.14286	2	1
205	3	0	1	18	3	4	4	4	4	2	3	2	2	5	3	4	4	4	3.85714	3.75	1
206	3	0	1	20	4	4	4	4	4	2	3	1	1	3	4	4	5	5	4	4	1
207	3	0	1	22	4	3	4	3	3	3	3	3	3	1	1	3	3	3	2.42857	3.5	1
2	1	1	1	18	5	5	4	5	2	5	2	4	4	5	3	1	2	2	2.42857	4.75	1
3	1	1	1	18	2	4	3	3	2	3	3	3	3	2	2	3	3	3	2.57143	3	1
4	1	1	1	18	3	3	3	3	3	4	4	3	3	4	3	2	3	3	3.14286	3	1
5	1	1	1	19	4	5	4	4	5	2	4	1	2	4	5	4	5	4	4.42857	4.25	1
6	1	1	0	25	2	4	2	4	4	2	5	2	2	4	4	4	4	4	4.14286	3	1
7	1	1	1	21	3	5	3	4	3	1	4	3	1	2	3	5	3	5	3.57143	3.75	1
8	1	1	1	18	4	4	4	4	4	1	5	2	1	4	5	5	4	5	4.57143	4	1
9	1	1	1	20	3	3	2	2	4	3	4	3	2	3	4	3	3	4	3.57143	2.5	1
10	1	1	0	18	2	3	3	3	4	3	4	2	3	3	3	3	4	3	3.42857	2.75	1
11	1	1	1	19	4	3	3	3	4	3	4	2	2	4	5	3	4	4	4	3.25	1
12	1	1	1	18	4	3	4	3	5	2	5	2	1	5	4	4	4	5	4.57143	3.5	1
13	1	1	0	18	5	5	4	4	5	1	4	2	2	5	5	5	4	4	4.57143	4.5	1
14	1	1	0	18	1	1	2	2	2	3	3	4	4	2	2	3	2	2	2.28571	1.5	1
15	1	1	1	19	4	3	4	4	4	5	4	2	1	5	4	1	4	5	3.85714	3.75	1
16	1	1	0	19	3	3	3	3	4	1	5	2	1	5	4	5	4	5	4.57143	3	1
17	1	1	1	19	5	4	5	5	5	1	5	1	1	5	5	5	5	5	5	4.75	1
18	1	1	1	18	4	5	5	5	4	2	4	3	2	5	5	4	3	4	4.14286	4.75	1
19	1	1	0	18	2	3	2	3	4	1	4	2	1	4	4	5	4	5	4.28571	2.5	1
20	1	1	1	18	3	3	3	3	4	1	4	1	1	4	4	5	5	5	4.42857	3	1
21	1	1	0	25	3	2	4	3	5	1	5	1	1	5	5	5	5	5	5	3	1
22	1	1	1	19	5	4	4	4	5	2	5	1	1	5	5	4	5	5	4.85714	4.25	1
23	1	1	1	18	1	2	2	2	2	4	4	4	2	2	3	2	2	4	2.71429	1.75	1
24	1	1	1	20	2	2	2	2	4	4	3	2	3	2	3	2	4	3	3	2	1
25	1	1	1	23	2	2	2	2	5	4	5	3	2	5	3	2	3	4	3.85714	2	1
26	1	1	1	26	5	5	5	5	5	3	4	1	2	5	4	3	5	4	4.28571	5	1
27	1	1	1	19	4	4	4	4	5	4	5	4	1	2	3	2	2	5	3.42857	4	1
28	1	1	1	18	4	3	4	4	5	2	4	1	1	4	4	4	5	5	4.42857	3.75	1
29	1	1	1	20	3	3	3	3	3	1	4	2	2	3	4	5	4	4	3.85714	3	1
30	1	1	1	18	2	2	3	3	3	2	3	2	2	3	4	4	4	4	3.57143	2.5	1
31	1	1	1	18	5	3	4	4	5	3	5	2	2	5	3	3	4	4	4.14286	4	1
33	1	1	0	19	1	4	1	4	3	3	3	3	3	2	3	3	3	3	2.85714	2.5	1
34	1	1	0	19	5	3	5	4	4	3	5	3	3	4	1	3	3	3	3.28571	4.25	1
35	1	1	0	23	3	4	3	4	4	2	5	2	1	4	5	4	4	5	4.42857	3.5	1
36	1	1	1	19	5	5	4	5	5	1	5	1	1	4	5	5	5	5	4.85714	4.75	1
37	1	1	1	22	5	5	5	5	4	2	4	3	2	5	5	4	3	4	4.14286	5	1
38	1	1	1	18	2	2	2	2	5	1	5	2	1	4	4	5	4	5	4.57143	2	1
39	1	1	1	21	5	5	5	5	5	1	5	1	1	5	2	5	5	5	4.57143	5	1
40	1	1	1	22	5	5	5	5	5	1	5	1	1	5	5	5	5	5	5	5	1
41	1	1	1	20	2	2	1	1	4	4	4	2	2	4	4	2	4	4	3.71429	1.5	1
42	1	1	1	19	1	3	1	2	3	2	4	2	2	4	4	4	4	4	3.85714	1.75	1
43	1	1	1	20	2	3	2	3	4	3	5	3	2	5	4	3	3	4	4	2.5	1
44	1	1	1	18	3	3	3	3	4	4	4	2	2	2	2	2	4	4	3.14286	3	1
45	1	1	0	20	2	2	2	2	2	2	4	3	4	2	3	4	3	2	2.85714	2	1
46	1	1	1	20	2	2	2	2	3	5	5	4	3	2	1	1	2	3	2.42857	2	1
47	1	1	1	18	3	3	5	3	2	3	2	4	3	3	3	3	2	3	2.57143	3.5	1
48	1	1	1	18	2	2	2	2	4	2	4	3	2	4	4	4	3	4	3.85714	2	1
49	1	1	1	19	3	4	3	4	4	1	5	1	1	4	5	5	5	5	4.71429	3.5	1
50	1	1	0	19	4	4	4	4	4	2	3	3	2	4	4	4	3	4	3.71429	4	1
51	1	1	1	21	5	4	4	3	4	1	4	2	1	4	4	5	4	5	4.28571	4	1
52	1	1	1	19	3	3	3	2	5	5	5	5	2	4	4	1	1	4	3.42857	2.75	1
53	1	1	1	20	5	5	5	5	5	3	3	1	1	5	5	3	5	5	4.42857	5	1
54	1	1	0	21	2	2	2	2	4	1	5	2	1	4	4	5	4	5	4.42857	2	1
55	1	1	1	20	2	2	2	2	4	4	4	4	2	4	4	2	2	4	3.42857	2	1
56	1	1	0	19	2	4	4	3	2	4	4	4	4	4	3	2	2	2	2.71429	3.25	1
57	1	1	1	25	4	4	4	4	3	2	3	2	2	4	4	4	4	4	3.71429	4	1
58	1	1	0	17	1	1	1	1	4	5	5	4	4	5	3	1	2	2	3.14286	1	1
59	1	1	1	18	2	3	2	3	3	3	3	3	3	4	3	3	3	3	3.14286	2.5	1
60	1	1	1	18	5	3	4	5	4	5	3	3	3	5	5	1	3	3	3.42857	4.25	1
61	1	1	1	21	5	5	4	4	4	1	4	2	1	5	5	5	4	5	4.57143	4.5	1
62	1	1	0	21	2	4	4	4	3	4	4	3	4	4	5	2	3	2	3.28571	3.5	1
63	1	1	0	18	2	4	2	5	4	4	5	4	1	4	5	2	2	5	3.85714	3.25	1
64	1	1	1	19	2	3	2	2	5	5	5	1	1	5	5	1	5	5	4.42857	2.25	1
65	1	1	1	21	3	4	4	4	4	1	4	2	2	5	4	5	4	4	4.28571	3.75	1
66	1	1	1	19	5	5	4	4	4	2	4	2	2	3	4	4	4	4	3.85714	4.5	1
67	1	1	1	18	4	4	4	4	4	2	5	2	2	4	4	4	4	4	4.14286	4	1
68	1	1	1	19	5	5	4	5	3	3	5	3	1	2	5	3	3	5	3.71429	4.75	1
69	1	1	1	18	4	3	2	2	4	1	4	2	1	4	4	5	4	5	4.28571	2.75	1
70	1	1	1	19	5	4	4	2	5	2	4	1	1	3	5	4	5	5	4.42857	3.75	1
71	1	1	0	18	1	2	3	2	2	2	4	2	2	3	4	4	4	4	3.57143	2	1
72	1	1	1	18	3	4	3	3	5	3	5	1	1	5	5	3	5	5	4.71429	3.25	1
73	1	1	1	20	2	4	2	2	3	1	4	2	1	3	4	5	4	5	4	2.5	1
74	1	1	0	19	4	5	3	3	4	5	5	4	1	3	3	1	2	5	3.28571	3.75	1
75	1	1	0	18	1	1	1	1	1	5	5	4	3	3	1	1	2	3	2.28571	1	1
76	1	1	1	19	5	4	5	4	4	1	4	1	1	4	5	5	5	5	4.57143	4.5	1
77	1	1	1	19	4	2	4	2	5	2	4	2	1	4	3	4	4	5	4.14286	3	1
78	1	1	1	19	4	4	3	3	5	1	4	1	1	4	5	5	5	5	4.71429	3.5	1
79	1	1	0	20	1	4	3	4	4	3	4	3	1	3	4	3	3	5	3.71429	3	1
80	1	1	0	20	2	4	3	4	4	2	4	2	2	4	4	4	4	4	4	3.25	1
81	1	1	1	19	3	2	3	2	5	1	5	1	1	5	5	5	5	5	5	2.5	1
82	1	1	0	18	2	2	2	2	5	2	4	2	2	3	4	4	4	4	4	2	1
83	1	1	1	19	1	1	2	2	2	3	4	4	2	4	2	3	2	4	3	1.5	1
84	1	1	1	18	2	4	3	3	3	4	4	3	2	4	2	2	3	4	3.14286	3	1
85	1	1	0	21	1	4	1	4	1	5	2	4	4	2	1	1	2	2	1.57143	2.5	1
86	1	1	1	20	4	4	4	4	4	4	5	2	2	4	4	2	4	4	3.85714	4	1
87	1	1	0	18	3	2	3	4	4	5	5	4	4	4	4	1	2	2	3.14286	3	1
88	1	1	1	18	4	5	5	5	5	2	4	2	2	3	2	4	4	4	3.71429	4.75	1
89	1	1	1	18	5	4	4	4	3	4	4	3	3	4	4	2	3	3	3.28571	4.25	1
90	1	1	0	19	2	5	3	5	2	3	4	3	2	2	2	3	3	4	2.85714	3.75	1
91	1	1	1	19	1	3	2	2	5	2	4	2	2	4	3	4	4	4	4	2	1
92	1	1	0	18	2	4	2	3	4	4	4	4	4	3	3	2	2	2	2.85714	2.75	1
93	1	1	1	21	4	4	5	5	3	4	2	3	4	2	1	2	3	2	2.14286	4.5	1
94	1	1	1	19	3	2	4	3	5	3	5	2	1	4	5	3	4	5	4.42857	3	1
95	1	1	1	18	3	3	4	5	3	4	4	3	2	3	3	2	3	4	3.14286	3.75	1
96	1	1	1	18	5	5	5	4	5	4	4	2	2	4	4	2	4	4	3.85714	4.75	1
97	1	1	0	19	1	2	2	2	2	5	4	4	4	5	5	1	2	2	3	1.75	1
98	1	1	0	18	3	3	3	3	2	3	3	4	3	3	2	3	2	3	2.57143	3	1
99	1	1	0	18	2	4	4	4	4	3	4	2	2	4	4	3	4	4	3.85714	3.5	1
100	1	1	1	19	4	4	4	4	4	3	5	4	3	2	2	3	2	3	3	4	1
101	1	1	1	22	4	3	4	3	5	4	4	2	2	4	4	2	4	4	3.85714	3.5	1
102	1	1	1	24	4	4	4	4	5	1	5	1	1	5	5	5	5	5	5	4	1
103	1	1	1	18	4	4	3	4	4	4	4	2	3	4	4	2	4	3	3.57143	3.75	1
104	1	1	1	18	3	3	2	3	3	4	3	3	3	3	3	2	3	3	2.85714	2.75	1
105	1	1	1	20	4	4	3	3	4	2	4	1	1	5	5	4	5	5	4.57143	3.5	1
106	1	1	1	21	2	3	3	2	2	4	3	4	3	2	1	2	2	3	2.14286	2.5	1
107	1	1	1	18	4	3	4	3	4	5	4	2	2	4	3	1	4	4	3.42857	3.5	1
108	1	1	1	18	2	3	1	2	4	1	3	2	2	4	3	5	4	4	3.85714	2	1
109	1	1	1	21	3	5	4	5	1	4	3	3	4	2	2	2	3	2	2.14286	4.25	1
110	1	1	1	19	4	4	4	4	3	2	3	3	1	5	4	4	3	5	3.85714	4	1
111	1	1	0	19	3	3	2	3	4	3	4	2	2	4	4	3	4	4	3.85714	2.75	1
112	1	1	1	22	5	5	5	5	5	4	5	2	1	5	5	2	4	5	4.42857	5	1
113	1	1	1	18	3	4	3	3	4	2	4	2	1	4	4	4	4	5	4.14286	3.25	1
114	1	1	1	18	4	4	4	4	5	2	5	1	1	5	5	4	5	5	4.85714	4	1
115	1	1	0	18	1	3	1	4	2	4	2	4	4	3	2	2	2	2	2.14286	2.25	1
116	1	1	1	20	4	5	4	4	4	3	4	2	1	4	4	3	4	5	4	4.25	1
117	1	1	1	18	4	4	3	4	2	4	4	3	3	2	1	2	3	3	2.42857	3.75	1
118	1	1	1	22	4	4	4	4	5	2	5	1	1	5	5	4	5	5	4.85714	4	1
119	1	1	1	28	3	3	3	3	3	2	4	2	2	4	4	4	4	4	3.85714	3	1
120	1	1	1	22	4	5	3	4	3	3	4	3	1	5	4	3	3	5	3.85714	4	1
121	1	1	0	20	2	3	3	3	2	4	4	4	4	2	2	2	2	2	2.28571	2.75	1
122	1	1	1	18	5	5	5	5	5	2	3	2	1	5	5	4	4	5	4.42857	5	1
123	1	1	1	27	4	4	4	4	4	4	5	3	3	4	2	2	3	3	3.28571	4	1
124	1	1	1	20	2	2	4	3	2	4	4	3	2	4	4	2	3	4	3.28571	2.75	1
125	1	1	0	21	3	3	4	4	4	4	3	2	1	4	3	2	4	5	3.57143	3.5	1
126	1	1	0	21	3	3	2	3	3	4	4	4	3	2	3	2	2	3	2.71429	2.75	1
127	1	1	1	18	2	2	2	2	3	4	3	3	3	4	4	2	3	3	3.14286	2	1
128	1	1	0	18	3	2	3	3	4	3	3	3	3	4	5	3	3	3	3.57143	2.75	1
129	1	1	1	19	3	4	4	4	5	1	4	2	1	4	5	5	4	5	4.57143	3.75	1
130	1	1	0	19	1	4	2	4	4	2	4	4	2	3	4	4	2	4	3.57143	2.75	1
131	1	1	1	18	5	4	4	3	4	2	4	2	2	4	4	4	4	4	4	4	1
132	1	1	0	21	4	4	4	4	4	2	4	4	2	2	3	4	2	4	3.28571	4	1
133	1	1	0	18	3	4	3	4	5	1	5	1	1	4	5	5	5	5	4.85714	3.5	1
134	1	1	0	20	1	1	1	1	3	5	4	5	3	2	1	1	1	3	2.14286	1	1
135	1	1	0	18	3	2	5	3	5	2	5	1	1	4	5	4	5	5	4.71429	3.25	1
136	1	1	1	19	1	3	2	2	3	3	4	2	2	5	3	3	4	4	3.71429	2	1
137	1	1	1	21	4	4	4	4	5	2	5	2	1	3	4	4	4	5	4.28571	4	1
138	1	1	1	20	3	2	3	3	4	2	4	2	2	4	4	4	4	4	4	2.75	1
139	1	1	1	18	5	5	5	5	5	4	5	2	2	4	3	2	4	4	3.85714	5	1
140	1	1	0	18	2	2	2	3	2	4	4	3	3	2	5	2	3	3	3	2.25	1
142	1	1	1	18	2	3	4	3	3	1	5	1	5	4	5	5	5	1	4	3	1
143	1	1	0	19	2	3	4	3	3	2	5	3	2	4	4	4	3	4	3.85714	3	1
144	1	1	0	18	2	3	2	2	2	4	4	4	4	3	1	2	2	2	2.28571	2.25	1
145	1	1	0	19	3	4	4	5	3	2	5	1	2	4	4	4	5	4	4.14286	4	1
146	1	1	0	20	5	5	4	4	3	4	3	3	3	3	4	2	3	3	3	4.5	1
147	1	1	1	19	5	5	5	4	3	4	4	4	4	3	3	2	2	2	2.71429	4.75	1
148	1	1	1	21	3	4	4	4	5	3	5	1	1	5	4	3	5	5	4.57143	3.75	1
149	1	1	1	22	5	4	5	4	5	2	5	1	1	5	5	4	5	5	4.85714	4.5	1
150	1	1	1	18	4	4	3	4	4	3	4	2	2	4	4	3	4	4	3.85714	3.75	1
151	1	1	1	19	5	5	5	5	4	2	4	2	1	4	5	4	4	5	4.28571	5	1
152	1	1	1	18	2	3	2	2	4	2	5	2	2	4	4	4	4	4	4.14286	2.25	1
153	1	1	1	20	2	4	2	4	5	1	5	1	1	5	5	5	5	5	5	3	1
154	1	1	0	19	3	4	3	3	4	3	4	3	2	4	2	3	3	4	3.42857	3.25	1
155	1	1	1	20	4	4	4	4	5	4	4	2	2	4	4	2	4	4	3.85714	4	1
156	1	1	0	19	2	4	2	4	3	3	3	3	2	3	3	3	3	4	3.14286	3	1
157	1	1	1	20	4	5	5	5	5	4	5	2	2	5	5	2	4	4	4.28571	4.75	1
158	1	1	1	20	5	4	4	4	5	2	5	2	2	4	5	4	4	4	4.42857	4.25	1
159	1	1	0	19	4	4	3	4	4	3	5	3	1	3	3	3	3	5	3.71429	3.75	1
160	1	1	1	19	2	3	3	3	5	2	5	4	1	5	3	4	2	5	4.14286	2.75	1
161	1	1	1	18	5	5	4	5	3	1	5	1	1	4	5	5	5	5	4.57143	4.75	1
162	1	1	1	20	4	5	4	4	4	2	4	2	1	4	4	4	4	5	4.14286	4.25	1
163	1	1	1	18	5	5	5	5	3	2	5	1	1	4	4	4	5	5	4.28571	5	1
164	1	1	1	18	4	4	4	4	3	2	4	2	2	3	4	4	4	4	3.71429	4	1
165	1	1	0	24	1	3	2	3	5	2	5	1	1	5	3	4	5	5	4.57143	2.25	1
166	1	1	0	19	4	2	4	3	3	2	3	4	2	4	4	4	2	4	3.42857	3.25	1
167	1	1	1	18	3	4	3	3	5	1	4	2	1	4	4	5	4	5	4.42857	3.25	1
168	1	1	1	18	4	4	4	4	4	4	4	2	2	4	4	2	4	4	3.71429	4	1
169	1	1	1	18	3	2	3	3	5	2	5	2	2	5	5	4	4	4	4.57143	2.75	1
170	1	1	0	20	3	3	3	3	3	1	5	2	1	4	4	5	4	5	4.28571	3	1
171	1	1	0	18	2	3	2	3	3	3	4	3	2	3	2	3	3	4	3.14286	2.5	1
172	1	1	1	19	2	1	3	3	5	2	4	2	2	4	2	4	4	4	3.85714	2.25	1
173	1	1	1	22	3	4	4	3	5	2	5	1	1	4	5	4	5	5	4.71429	3.5	1
174	1	1	1	18	3	5	4	4	4	1	5	1	1	4	5	5	5	5	4.71429	4	1
175	1	1	0	21	1	2	2	2	2	4	5	4	3	2	3	2	2	3	2.71429	1.75	1
176	1	1	0	19	2	2	4	2	4	2	5	2	1	4	4	4	4	5	4.28571	2.5	1
177	1	1	0	22	3	5	4	4	4	1	4	3	1	4	5	5	3	5	4.28571	4	1
178	1	1	1	18	5	4	2	4	5	1	55	2	1	5	4	5	4	5	11.8571	3.75	1
179	1	1	1	19	5	5	4	4	4	1	5	2	2	4	4	5	4	4	4.28571	4.5	1
180	1	1	1	20	2	3	3	3	4	2	4	2	2	4	5	4	4	4	4.14286	2.75	1
181	1	1	0	20	5	4	5	5	2	5	5	1	3	4	4	1	5	3	3.42857	4.75	1
182	1	1	1	18	3	4	2	4	4	1	4	2	2	3	4	5	4	4	4	3.25	1
183	1	1	1	18	2	3	3	3	5	1	4	1	1	4	3	5	5	5	4.42857	2.75	1
184	1	1	1	19	4	4	4	4	5	2	4	2	2	4	4	4	4	4	4.14286	4	1
185	1	1	1	19	4	4	5	4	5	1	4	2	1	4	5	5	4	5	4.57143	4.25	1
186	1	1	1	17	3	3	3	3	3	1	4	2	1	4	4	5	4	5	4.14286	3	1
187	1	1	1	18	4	4	4	4	4	1	5	2	2	4	5	5	4	4	4.42857	4	1
188	1	1	1	17	4	4	4	4	4	4	4	2	2	4	4	2	4	4	3.71429	4	1
189	1	1	1	22	5	5	4	4	4	1	4	1	1	2	4	5	5	5	4.14286	4.5	1
190	1	1	1	21	5	3	4	4	1	4	4	3	2	4	2	2	3	4	2.85714	4	1
191	1	1	1	18	2	3	2	3	4	1	4	2	1	5	3	5	4	5	4.28571	2.5	1
192	1	1	1	19	4	4	3	4	3	3	4	2	2	4	3	3	4	4	3.57143	3.75	1
193	1	1	1	18	5	5	5	5	5	2	4	5	5	5	5	4	1	1	3.57143	5	1
194	1	1	1	23	4	5	4	4	4	2	4	1	2	3	2	4	5	4	3.71429	4.25	1
196	1	1	1	18	5	5	5	5	4	1	4	2	1	4	3	5	4	5	4.14286	5	1
197	1	1	1	18	3	3	3	3	5	2	5	4	2	5	5	4	2	4	4.28571	3	1
198	1	1	1	21	4	4	4	4	3	3	4	2	4	3	3	3	4	2	3.14286	4	1
199	1	1	1	18	2	2	1	1	3	2	5	2	1	3	4	4	4	5	4	1.5	1
200	1	1	1	18	3	4	3	3	5	2	5	2	2	5	5	4	4	4	4.57143	3.25	1
201	1	1	1	18	3	2	3	2	5	1	4	2	1	3	5	5	4	5	4.42857	2.5	1
202	1	1	1	19	5	5	5	5	3	4	3	4	1	4	5	2	2	5	3.42857	5	1
203	1	1	1	18	4	5	5	5	5	2	5	2	1	5	5	4	4	5	4.71429	4.75	1
204	1	1	0	19	1	3	1	1	3	2	2	3	3	3	3	4	3	3	3	1.5	1
205	1	1	0	18	2	2	3	2	3	2	3	5	3	4	4	4	1	3	3.14286	2.25	1
206	1	1	1	22	4	5	4	5	5	1	5	1	1	5	5	5	5	5	5	4.5	1
207	1	1	1	19	3	4	3	4	5	1	1	2	2	2	5	5	4	4	3.71429	3.5	1
208	1	1	0	19	2	3	2	2	4	2	3	2	2	4	4	4	4	4	3.85714	2.25	1
209	1	1	1	18	3	4	2	3	5	3	5	1	2	3	3	3	5	4	4	3	1
210	1	1	1	18	3	3	2	2	5	1	5	1	1	5	5	5	5	5	5	2.5	1
211	1	1	1	19	2	2	2	3	4	2	4	3	2	5	4	4	3	4	4	2.25	1
212	1	1	1	18	4	5	4	4	5	2	4	2	3	3	5	4	4	3	4	4.25	1
213	1	1	1	18	5	3	4	4	3	2	4	2	1	4	5	4	4	5	4.14286	4	1
214	1	1	0	20	4	4	4	4	4	2	4	2	2	4	3	4	4	4	3.85714	4	1
215	1	1	1	18	2	3	2	2	4	3	4	2	2	4	4	3	4	4	3.85714	2.25	1
216	1	1	0	19	2	2	2	2	3	3	3	3	3	2	3	3	3	3	2.85714	2	1
217	1	1	0	18	2	4	4	4	4	3	4	2	2	4	4	3	4	4	3.85714	3.5	1
218	1	1	1	19	5	4	4	4	4	3	4	2	2	1	2	3	4	4	3.14286	4.25	1
219	1	1	0	18	4	5	3	3	5	4	5	1	2	4	5	2	5	4	4.28571	3.75	1
220	1	1	1	18	4	3	4	4	5	2	5	1	2	5	5	4	5	4	4.71429	3.75	1
221	1	1	1	20	3	3	3	3	4	3	4	4	3	4	4	3	2	3	3.42857	3	1
222	1	1	1	18	4	4	4	4	4	2	4	1	2	4	4	4	5	4	4.14286	4	1
223	1	1	0	18	2	3	2	3	3	3	3	3	2	3	3	3	3	4	3.14286	2.5	1
225	1	1	1	18	4	4	2	2	4	3	3	2	1	4	4	3	4	5	3.85714	3	1
226	1	1	0	19	5	5	4	5	5	5	5	2	2	4	5	1	4	4	4	4.75	1
227	1	1	1	18	3	4	4	4	4	2	5	2	1	2	4	4	4	5	4	3.75	1
228	1	1	0	24	3	5	2	5	3	4	5	4	2	4	4	2	2	4	3.42857	3.75	1
229	1	1	1	42	2	2	2	2	5	1	5	1	1	5	5	5	5	5	5	2	1
230	1	1	1	18	4	4	3	4	4	2	3	2	1	4	3	4	4	5	3.85714	3.75	1
231	1	1	0	22	5	4	4	4	4	2	3	4	3	3	4	4	2	3	3.28571	4.25	1
232	1	1	1	23	5	5	5	5	5	1	5	2	1	4	5	5	4	5	4.71429	5	1
233	1	1	0	21	1	1	4	2	5	4	5	3	1	4	5	2	3	5	4.14286	2	1
234	1	1	1	18	4	4	4	5	5	4	4	3	2	4	4	2	3	4	3.71429	4.25	1
236	1	1	1	21	5	5	5	5	5	1	5	2	1	5	5	5	4	5	4.85714	5	1
238	1	1	1	18	4	4	3	4	5	1	4	1	1	5	5	5	5	5	4.85714	3.75	1
239	1	1	0	19	3	1	3	2	4	2	4	4	3	4	3	4	2	3	3.42857	2.25	1
240	1	1	1	20	2	3	2	2	5	1	5	1	1	5	5	5	5	5	5	2.25	1
241	1	1	1	21	2	2	2	2	5	1	5	3	2	5	3	5	3	4	4.28571	2	1
242	1	1	0	18	3	4	3	4	4	3	5	1	2	4	3	3	5	4	4	3.5	1
243	1	1	1	18	4	5	3	4	5	1	5	1	1	1	5	5	5	5	4.42857	4	1
244	1	1	0	19	5	5	5	1	1	1	4	4	3	3	3	5	2	3	3	4	1
245	1	1	1	18	4	3	4	5	4	4	5	2	2	5	5	2	4	4	4.14286	4	1
246	1	1	1	18	4	4	3	4	3	4	3	4	3	2	2	2	2	3	2.42857	3.75	1
247	1	1	0	23	3	4	3	3	4	3	4	2	2	4	2	3	4	4	3.57143	3.25	1
248	1	1	1	22	4	5	4	5	4	2	5	2	1	4	5	4	4	5	4.42857	4.5	1
249	1	1	0	22	5	4	4	4	3	2	4	3	3	4	4	4	3	3	3.57143	4.25	1
250	1	1	0	18	2	3	3	3	2	4	4	3	4	2	2	2	3	2	2.42857	2.75	1
251	1	1	1	23	4	5	5	5	5	1	3	2	4	4	5	5	4	2	4	4.75	1
252	1	1	1	17	3	4	3	4	4	4	4	2	2	4	4	2	4	4	3.71429	3.5	1
254	1	1	0	24	4	4	4	4	3	1	5	2	2	4	4	5	4	4	4.14286	4	1
255	1	1	1	18	3	3	3	2	3	4	4	4	3	3	4	2	2	3	3	2.75	1
256	1	1	1	18	4	4	4	4	4	2	4	2	2	4	4	4	4	4	4	4	1
257	1	1	0	18	5	4	5	4	5	2	5	1	1	3	5	4	5	5	4.57143	4.5	1
258	1	1	1	18	5	5	5	5	3	3	5	4	1	3	1	3	2	5	3.14286	5	1
259	1	1	0	18	3	4	3	4	4	3	3	3	2	3	3	3	3	4	3.28571	3.5	1
260	1	1	0	20	3	3	3	3	4	3	4	3	1	4	4	3	3	5	3.85714	3	1
261	1	1	1	21	4	5	4	5	4	2	4	2	2	4	5	4	4	4	4.14286	4.5	1
262	1	1	1	19	3	4	3	3	4	1	5	1	1	4	5	5	5	5	4.71429	3.25	1
263	1	1	1	21	4	5	4	5	3	1	5	1	2	5	5	5	5	4	4.57143	4.5	1
264	1	1	0	19	3	3	1	1	4	2	5	2	1	4	3	4	4	5	4.14286	2	1
265	1	1	1	18	4	4	5	5	4	3	4	2	2	4	3	3	4	4	3.71429	4.5	1
266	1	1	1	20	2	3	2	2	4	3	4	2	1	3	4	3	4	5	3.85714	2.25	1
267	1	1	1	19	4	5	4	4	5	3	5	1	2	4	4	3	5	4	4.28571	4.25	1
268	1	1	1	20	3	4	3	3	5	1	5	2	1	5	5	5	4	5	4.85714	3.25	1
269	1	1	1	17	3	3	3	3	2	4	3	3	4	3	3	2	3	2	2.57143	3	1
270	1	1	1	19	3	4	4	4	4	2	4	1	1	4	2	4	5	5	4	3.75	1
271	1	1	1	19	5	5	5	5	4	1	5	1	1	5	5	5	5	5	4.85714	5	1
272	1	1	1	21	5	5	4	5	5	2	5	2	1	4	5	4	4	5	4.57143	4.75	1
273	1	1	1	19	2	3	2	3	3	2	3	4	1	2	1	4	2	5	2.85714	2.5	1
274	1	1	1	18	3	3	5	4	5	3	5	2	1	5	5	3	4	5	4.57143	3.75	1
275	1	1	1	18	3	3	4	3	5	3	5	2	2	5	5	3	4	4	4.42857	3.25	1
276	1	1	1	20	3	4	4	4	5	2	5	1	1	5	2	4	5	5	4.42857	3.75	1
277	1	1	1	20	5	5	5	5	5	2	4	1	1	5	5	4	5	5	4.71429	5	1
278	1	1	0	20	3	3	4	4	3	3	5	3	2	3	3	3	3	4	3.42857	3.5	1
279	1	1	0	19	1	3	1	2	1	4	3	3	3	4	2	2	3	3	2.57143	1.75	1
280	1	1	0	18	1	3	1	4	2	2	1	1	1	1	1	4	5	5	2.71429	2.25	1
281	1	1	1	23	4	4	4	4	5	1	5	1	1	5	5	5	5	5	5	4	1
282	1	1	1	19	5	4	4	4	5	5	4	3	2	5	5	1	3	4	3.85714	4.25	1
283	1	1	0	18	2	1	2	1	4	2	4	2	2	3	4	4	4	4	3.85714	1.5	1
285	1	1	1	18	3	2	4	2	4	3	4	3	2	4	2	3	3	4	3.42857	2.75	1
286	1	1	0	32	1	2	2	2	4	2	3	2	2	4	4	4	4	4	3.85714	1.75	1
287	1	1	1	20	5	4	5	5	5	2	5	1	1	5	4	4	5	5	4.71429	4.75	1
288	1	1	0	18	3	4	2	2	3	4	4	4	2	4	4	2	2	4	3.28571	2.75	1
289	1	1	1	17	2	3	2	3	5	2	5	2	2	4	5	4	4	4	4.42857	2.5	1
290	1	1	0	22	2	3	2	3	2	5	3	5	2	4	1	1	1	4	2.28571	2.5	1
291	1	1	0	21	3	3	3	3	3	4	4	2	2	3	3	2	4	4	3.28571	3	1
292	1	1	0	20	5	5	5	5	5	4	4	2	2	5	4	2	4	4	4	5	1
293	1	1	1	19	3	4	4	4	4	4	4	1	1	5	4	2	5	5	4.14286	3.75	1
294	1	1	0	18	5	4	4	4	4	1	5	1	1	4	5	5	5	5	4.71429	4.25	1
295	1	1	0	19	3	4	3	4	4	2	4	2	2	3	4	4	4	4	3.85714	3.5	1
296	1	1	0	19	3	4	4	4	4	3	5	3	2	3	4	3	3	4	3.71429	3.75	1
297	1	1	1	21	4	3	4	3	4	1	5	2	1	4	4	5	4	5	4.42857	3.5	1
298	1	1	1	20	5	5	5	5	4	4	4	1	2	4	4	2	5	4	3.85714	5	1
299	1	1	1	19	2	3	3	3	4	2	5	2	2	4	3	4	4	4	4	2.75	1
300	1	1	0	18	3	4	3	4	3	2	4	3	2	2	4	4	3	4	3.42857	3.5	1
301	1	1	0	20	3	3	3	3	3	4	3	3	3	3	4	2	3	3	3	3	1
302	1	1	1	19	1	3	2	2	4	4	4	2	4	2	1	2	4	2	2.71429	2	1
303	1	1	1	22	5	5	5	5	1	4	1	5	5	5	5	2	1	1	2.28571	5	1
304	1	1	1	19	5	4	5	4	5	3	5	2	2	3	4	3	4	4	4	4.5	1
305	1	1	1	17	2	2	1	2	3	2	4	3	2	3	3	4	3	4	3.42857	1.75	1
306	1	1	0	18	5	4	4	4	4	4	4	4	4	4	2	2	2	2	2.85714	4.25	1
307	1	1	0	23	4	4	5	5	4	2	3	3	3	4	4	4	3	3	3.57143	4.5	1
308	1	1	0	23	2	3	2	2	4	2	4	2	1	4	3	4	4	5	4	2.25	1
309	1	1	0	19	3	4	4	4	3	2	4	3	2	3	4	4	3	4	3.57143	3.75	1
310	1	1	1	21	3	4	5	4	5	2	5	1	1	5	4	4	5	5	4.71429	4	1
311	1	1	0	23	2	2	2	2	4	3	4	1	2	4	5	3	5	4	4.14286	2	1
312	1	1	1	18	2	2	2	2	2	3	4	3	3	3	2	3	3	3	2.85714	2	1
313	1	1	1	20	1	1	1	1	1	3	4	3	2	4	2	3	3	4	3	1	1
314	1	1	0	18	2	4	2	2	1	4	5	4	3	1	1	2	2	3	2.14286	2.5	1
315	1	1	0	22	5	5	5	5	5	1	4	2	1	4	4	5	4	5	4.42857	5	1
316	1	1	0	21	1	4	3	4	3	2	4	3	1	4	2	4	3	5	3.57143	3	1
317	1	1	0	19	1	2	1	2	3	2	4	2	2	4	3	4	4	4	3.71429	1.5	1
318	1	1	1	18	4	5	5	5	4	1	4	2	1	3	4	5	4	5	4.14286	4.75	1
319	1	1	1	20	4	5	5	5	5	1	4	1	1	5	4	5	5	5	4.71429	4.75	1
321	1	1	1	20	3	3	3	3	5	2	4	1	1	4	5	4	5	5	4.57143	3	1
322	1	1	0	18	2	3	1	2	1	4	4	4	2	3	4	2	2	4	2.85714	2	1
323	1	1	1	20	5	4	4	3	3	2	2	2	2	2	4	4	4	4	3.28571	4	1
324	1	1	0	18	2	4	2	3	2	4	5	4	2	3	5	2	2	4	3.28571	2.75	1
325	1	1	0	18	4	5	4	5	2	4	4	3	1	4	4	2	3	5	3.42857	4.5	1
326	1	1	0	21	1	3	1	4	5	5	4	1	1	5	4	1	5	5	4.14286	2.25	1
327	1	1	1	21	2	3	3	3	2	2	2	2	3	2	2	4	4	3	2.71429	2.75	1
328	1	1	1	20	4	5	5	5	5	5	5	1	1	4	4	1	5	5	4.14286	4.75	1
329	1	1	0	18	2	4	1	4	3	4	4	2	2	3	1	2	4	4	3	2.75	1
330	1	1	1	18	5	4	4	4	5	1	5	1	1	5	5	5	5	5	5	4.25	1
331	1	1	1	18	1	3	1	2	5	2	5	3	2	4	2	4	3	4	3.85714	1.75	1
332	1	1	0	20	3	2	5	3	4	2	4	2	1	3	5	4	4	5	4.14286	3.25	1
333	1	1	0	19	2	2	2	2	5	4	4	3	3	5	4	2	3	3	3.71429	2	1
334	1	1	1	19	4	4	5	4	5	4	5	2	2	4	4	2	4	4	4	4.25	1
335	1	1	1	20	4	4	3	4	5	2	4	1	1	4	4	4	5	5	4.42857	3.75	1
336	1	1	1	19	5	5	5	5	5	2	4	2	2	4	2	4	4	4	3.85714	5	1
337	1	1	1	19	5	5	4	5	4	4	4	2	2	4	4	2	4	4	3.71429	4.75	1
338	1	1	1	19	3	2	4	2	4	2	4	2	2	4	4	4	4	4	4	2.75	1
339	1	1	0	18	4	4	3	4	3	3	4	2	2	2	2	3	4	4	3.14286	3.75	1
340	1	1	0	20	3	3	3	3	3	3	3	4	3	3	3	3	2	3	2.85714	3	1
341	1	1	0	22	2	2	2	2	3	4	4	3	3	3	3	2	3	3	3	2	1
342	1	1	1	18	5	5	5	5	4	1	5	1	1	5	5	5	5	5	4.85714	5	1
343	1	1	1	21	5	5	5	5	4	3	4	2	1	4	5	3	4	5	4.14286	5	1
344	1	1	1	21	3	5	3	3	3	4	5	5	2	4	3	2	1	4	3.14286	3.5	1
345	1	1	0	19	4	4	4	4	3	2	3	1	1	4	4	4	5	5	4	4	1
346	1	1	1	21	4	5	3	4	4	2	3	2	1	3	5	4	4	5	4	4	1
347	1	1	0	19	1	1	1	1	3	5	5	5	4	2	2	1	1	2	2.28571	1	1
348	1	1	1	18	3	3	3	3	3	3	4	2	4	4	3	3	4	2	3.28571	3	1
349	1	1	1	21	5	5	5	5	4	3	4	2	2	4	5	3	4	4	4	5	1
350	1	1	1	22	3	4	4	4	3	4	4	2	2	4	4	2	4	4	3.57143	3.75	1
351	1	1	1	19	4	5	4	5	5	2	5	2	2	5	5	4	4	4	4.57143	4.5	1
352	1	1	1	19	4	3	4	3	3	4	3	3	3	3	3	2	3	3	2.85714	3.5	1
353	1	1	1	19	4	5	4	4	5	1	5	1	1	5	5	5	5	5	5	4.25	1
354	1	1	0	19	3	4	4	4	2	2	3	3	2	3	4	4	3	4	3.28571	3.75	1
355	1	1	1	18	5	5	4	4	4	2	4	2	2	4	3	4	4	4	3.85714	4.5	1
356	1	1	1	18	5	4	5	4	4	3	5	2	1	4	5	3	4	5	4.28571	4.5	1
357	1	1	1	18	3	3	3	3	5	1	4	2	2	5	5	5	4	4	4.57143	3	1
358	1	1	1	18	3	4	3	3	3	3	4	3	3	3	2	3	3	3	3	3.25	1
360	1	1	1	19	3	3	4	3	4	2	3	2	2	4	3	4	4	4	3.71429	3.25	1
361	1	1	0	18	4	5	4	4	5	3	5	2	2	4	4	3	4	4	4.14286	4.25	1
362	1	1	1	19	3	4	3	4	4	2	4	2	1	4	5	4	4	5	4.28571	3.5	1
363	1	1	1	18	4	4	4	4	4	2	4	2	2	4	4	4	4	4	4	4	1
364	1	1	1	21	2	3	3	3	2	1	4	2	1	4	4	5	4	5	4	2.75	1
365	1	1	1	18	5	4	5	5	3	1	5	1	1	4	5	5	5	5	4.57143	4.75	1
366	1	1	1	18	2	3	3	2	5	4	5	1	1	3	3	2	5	5	4	2.5	1
367	1	1	1	19	5	5	5	5	4	1	5	1	1	4	5	5	5	5	4.71429	5	1
368	1	1	0	19	3	4	3	3	4	2	4	2	1	4	3	4	4	5	4	3.25	1
369	1	1	0	19	1	4	1	4	3	5	3	5	4	2	3	1	1	2	2.14286	2.5	1
370	1	1	0	20	3	3	3	3	4	1	5	1	1	4	5	5	5	5	4.71429	3	1
371	1	1	1	18	1	2	1	2	5	1	5	1	1	5	4	5	5	5	4.85714	1.5	1
372	1	1	1	17	5	5	5	5	4	2	4	2	1	4	5	4	4	5	4.28571	5	1
373	1	1	0	18	2	3	2	2	3	2	4	3	1	3	2	4	3	5	3.42857	2.25	1
374	1	1	1	19	3	4	3	3	5	3	5	1	3	5	4	3	5	3	4.28571	3.25	1
375	1	1	1	18	1	2	1	1	4	2	5	2	1	4	5	4	4	5	4.42857	1.25	1
376	1	1	1	19	4	5	4	4	2	5	4	2	4	1	1	1	4	2	2.14286	4.25	1
377	1	1	1	18	1	2	1	2	4	3	4	3	3	2	2	3	3	3	3	1.5	1
378	1	1	1	19	3	3	3	3	3	2	5	4	1	4	4	4	2	5	3.85714	3	1
379	1	1	1	18	5	5	3	5	2	4	3	3	4	4	3	2	3	2	2.71429	4.5	1
380	1	1	1	22	1	1	1	1	5	3	5	2	1	3	3	3	4	5	4	1	1
381	1	1	1	18	1	1	2	1	5	3	5	3	1	5	4	3	3	5	4.28571	1.25	1
